# Supplementary material for: Increased Sampling and Intracomplex Homologies Favor Vertical Over Horizontal Inheritance of the Dam1 Complex
Source: Genome Biol Evol. 2023 Feb 15;15(3):evad017. doi: 10.1093/gbe/evad017 (PMC9998035; doi:10.1093/gbe/evad017)
Supplement: evad017_Supplementary_Data [file evad017_supplementary_data.zip]

Archive with 2 entries (2 files):
- Fasta_file_supplementary_data-20221004T085037Z-001.zip
- evad017_Supplementary_Data.docx
